# Supplementary material for: Fabrication of Ultrafine PPS Fibers with High Strength and Tenacity via Melt Electrospinning
Source: Polymers (Basel). 2019 Mar 20;11(3):530. doi: 10.3390/polym11030530 (PMC6473442; doi:10.3390/polym11030530)
Supplement: Supplementary file 1 [file polymers-11-00530-s001.zip]

Archive with 4 entries (3 files):
- polymers-453962/
- polymers-453962/S1.avi
- polymers-453962/S2.avi
- polymers-453962/supporting information.docx
